# Supplementary material for: Interferon-γ signaling synergizes with LRRK2 in neurons and microglia derived from human induced pluripotent stem cells
Source: Nat Commun. 2020 Oct 14;11:5163. doi: 10.1038/s41467-020-18755-4 (PMC7560616; doi:10.1038/s41467-020-18755-4)
Supplement: Supplementary file 4 — source data [file 41467_2020_18755_MOESM4_ESM.xlsx]

## Sheet: Fig 1A
	IFNg	UT	100	200	400
	Exp 1	1.15051	1.82004	1.58141	1.47776
	Exp 2	0.942909	1.74898	1.66525	1.46331
	Exp 3	0.906584	1.68361	1.72102	1.6745

## Sheet: Fig 1B
													UT	100	200	400
												Exp 1	1.15311	1.42699	2.22031	1.72394
	LRRK2 antibody, 1E11											Exp 2	0.926153	1.29116	2.01176	1.4564
												Exp 3	0.92074	0.822756	1.47822	1.09668
	b-Actin, Sigma, Cat. No. A5441
	LRRK2 antibody, MJFF2
													UT	100	200	400
												Exp 1	0.811822	1.18854	2.3355	1.45805
												Exp 2	1.15377	1.2332	1.8804	2.19108
												Exp 3	1.03441	2.26804	2.32675	2.27602
	b-Actin, A5441

## Sheet: Fig 1C
IFN-g (fold changes untreated)
	PLCG2	IFNGR1	SRC	PIK3CB	MAPK14	AKT1	EP300	AKT2	CAMK2G	PIK3CD	PIK3R1	MAP2K1	IFNGR2	CBL	CDKN1A	MAP2K6	MYC	IFNG	PRKCD	MAPK3	CREBBP	SMAD7	PTPN11	BRCA1
Exp 1	0.341101	0.765494	0.601241	0.759561	0.696034	0.707136	0.844618	0.741321	0.866682	0.778998	0.774662	0.799586	0.783157	0.686248	0.686248	0.77345	0.897892	0.775291	1.10535	0.96608	0.922503	0.829	0.958341	0.948569
Exp 2	0.508578	0.649194	0.740649	0.462581	0.840452	0.632603	0.63907	0.766829	0.486062	0.691962	0.82877	0.744853	0.996367	0.954109	0.954109	0.767916	0.758249		0.792658	0.810075	0.903989	0.963914	0.947846	1.0071
Exp 3	1.02525	0.556502	0.745319	0.885106	0.771223	0.993509	0.891354	0.933242	1.09793	0.989118	0.893572	0.958256	0.766658	0.932819	0.932819	1.06792	1.07306	1.07811	0.927862	1.06398	1.04472	1.11654	1.0171	1.01127
Untreated
	PLCG2	IFNGR1	SRC	PIK3CB	MAPK14	AKT1	EP300	AKT2	CAMK2G	PIK3CD	PIK3R1	MAP2K1	IFNGR2	CBL	CDKN1A	MAP2K6	MYC	IFNG	PRKCD	MAPK3	CREBBP	SMAD7	PTPN11	BRCA1
Exp 1	1.11211	1.03657	1.06555	0.956433	0.976432	0.965555	1.11333	1.2333	1.0666	0.99933	1.12	0.911	1.055	0.999	1.122	0.99	0.73	1.11	0.91777	0.9	0.91	1	0.91	0.95
Exp 2	0.965	1.0255	0.9965	1.2311	1.01167	1.31167	0.932	0.9655	0.9122	0.91112	0.91	1.133	0.911	0.91	0.911	0.9177	0.92	0.95	1.12013	1.2	1.12	0.7	1.05	1.13
Exp 3	0.92289	0.937934	0.93795	0.812467	1.0119	0.722779	0.95467	0.8012	1.0212	1.08955	0.97	0.956	1.034	1.091	0.967	1.0923	1.35	0.94	0.9621	0.9	0.97	1.3	1.04	0.92
IFN-g (fold changes untreated)
		CEBPB	JAK2	EIF2AK2				AKT3	STAT1	SOCS1	ICAM1	IRF1
	Exp 1	1.17266	2.53908	2.59809				6.4917	30.3496	59.9569	68.2172	56.4628
	Exp 2	3.84432	4.66583	5.95829				6.6917	30.6365	29.9917	56.2347	109.932
	Exp 3	1.51003	3.10511	3.59158				14.495	23.436	26.3729	63.2372	71.2372
Untreated		CEBPB	JAK2	EIF2AK2				AKT3	STAT1	SOCS1	ICAM1	IRF1
	Exp 1	0.99	1.01	1.11				0.9	1.03	1.012	1.09	0.4
	Exp 2	0.91	1	0.99				1.3	0.9	1	0.99	1.3
	Exp 3	1.1	0.99	0.9				0.8	1.07	0.988	0.92	1.3

## Sheet: Fig 1D
		AKT3	STAT1	SOCS1	ICAM1	IRF1
CTRL 1 treated	Exp 1	6.1	29.33	56.05	62.33	99
	Exp 2	5.9	30.6	57.099	65	106
	Exp 3	6.4	33.25	33.03	55	91
		AKT3	STAT1	SOCS1	ICAM1	IRF1
G2019S treated	Exp 1	15.3484	23.2305	64.8069	81.3931	85.5282
	Exp 2	11.1528	54.2888	53.3099	78	187.191
	Exp 3	12.1675	26.3353	58.8229	60.5	150.175
Ratio G2019S/CTRL treated		AKT3	STAT1	SOCS1	ICAM1	IRF1
	Exp 1	2.51613	0.79204	1.15623	1.30584	0.863921
	Exp 2	1.8903	1.77415	0.933639	1.2	1.76595
	Exp 3	1.90117	0.79204	1.78089	1.1	1.65027

## Sheet: Fig 1E
		CTRL2 treated		CTRL3 treated
	Exp 1	6.3		5.9
	Exp 2	6.2		6.8
	Exp 3	6.4		6.3
		G2019S2 treated		G2019S3 treated
	Exp 1	18.27		11.21
	Exp 2	14.198		12.24
	Exp 3	12.16		14.49
Ratio		G2019S 2		G2019S PD3
	Exp 1	2.9		1.9
	Exp 2	2.29		1.8
	Exp 3	1.9		2.3

## Sheet: Fig 1F
AKT3, Cell Signaling Technology, Cat. No. 4059
b-Actin, Sigma, Cat. No. A5441

## Sheet: Fig 1G
		CTR1 UT	CTR1 IFNg	G2019S UT	G2019S IFNg
	Exp 1	1.02663	0.883663	0.757426	0.469703
	Exp 2	1.0699	0.608911	0.880693	0.490099
	Exp 3	1.03021	0.595545	0.741089	0.455941
	Exp 4	0.873257	0.757426	0.757426	0.5

## Sheet: Fig 2A
	NFAT3 (23E6) (Cell Signaling Technology, Cat. No. 2183)
	PARP, Cell Signaling Technology, Cat. No. 9542
	HSP90 (Enzo, Cat. No.ADI-SPA-836F)
					CTRL Untreated	CTRL IFNg	G2019S untreated	G2019S IFN
				Exp 1	1.12	0.67	0.68	0.22
				Exp 2	1.17	0.6	0.7	0.21
				Exp 3	1.89	0.69	0.65	0.11
				Exp 4	1.29	0.54	0.7	0.24
				Exp 5	0.99	0.62	0.92	0.31

## Sheet: Fig 2B
		NFAT3 (23E6) (Cell Signaling Technology, Cat. No. 2183)
		PARP, Cell Signaling Technology, Cat. No. 9542
		HSP90 (Enzo, Cat. No.ADI-SPA-836F)
			CTRL	CTRL Iono	CTRL Iono IFN	G2019S	G2019S Iono	G2019S Iono IFN
		Exp 1	1.32	9.1	4.3	0.69	6.35	3.9
		Exp 2	1.21	9.5	5.5	0.99	6.05	5.12
		Exp 3	1.399	6.92	5.9	0.62	8.1	3.4
		Exp 4	1.65	6.3	5.1	0.59	5.5	3.1
		Exp 5	1.53	9.9	4.1	0.918153	7	3.9

## Sheet: Fig 2C
	NFAT3 (23E6) (Cell Signaling Technology, Cat. No. 2183)
	b-Actin, Sigma, Cat. No. A5441
		CTRL	CTRL+IFN	G2019S	G2019+IFN
	Exp 1	1.69	0.69	2	0.69
	Exp 2	2.91	1.25	2.09	1.39
	Exp 3	2.62	1.25	3.99	1.63
	Exp 4	2.55	1.63	2.99	1.21
	Exp 5	2.82	1.69	3.73	0.23

[truncated: 55 more sheets: Fig 2D , Fig 2E, Fig 3A, Fig 3B, Fig 3C, Fig 3D, Fig 4B, Fig 4C, Fig 4D, Fig 4E, Fig 4F, Fig 4G, Fig 4H, Fig 5B, Fig 5D, Fig 6C, Fig 6D, Fig 6E, Fig 6F, Fig 6G …]
